# Supplementary material for: Taxonomic Revision of Genus Ephedra Tourn. ex L. in Egypt with Intra-Gender Diversity in Morphometric Traits and Fatty Acid Composition
Source: Plants (Basel). 2024 Sep 1;13(17):2442. doi: 10.3390/plants13172442 (PMC11397020; doi:10.3390/plants13172442)
Supplement: Supplementary file 1 [file plants-13-02442-s001.zip]

Archive with 1 entries (1 files):
- plants-3138724-supplementary.pdf
